# Supplementary material for: Double role of metalloporphyrins in catalytic bioinspired supramolecular metal–organic frameworks (SMOFs)
Source: IUCrJ. 2018 Jul 20;5(Pt 5):559–68. doi: 10.1107/S2052252518007856 (PMC6126652; doi:10.1107/S2052252518007856)
Supplement: Supplementary file 1 [file m-05-00559-sup1.cif]

data_global

#==============================================================================
# PROCESSING SUMMARY (IUCr Office Use Only)

_journal_date_recd_electronic      2017-11-03
_journal_date_to_coeditor         ?
_journal_date_from_coeditor       ?
_journal_date_accepted     2018-05-27
_journal_date_printers_first      ?
_journal_date_printers_final      ?
_journal_date_proofs_out          ?
_journal_date_proofs_in           ?
_journal_coeditor_name            ?
_journal_coeditor_code      LQ5011SUP1
_journal_coeditor_notes
; ?
;
_journal_paper_category      FA
_journal_techeditor_code      M180785
_iucr_compatibility_tag          ACTA95
_journal_techeditor_notes  
;
;
_journal_coden_ASTM               ?
_journal_name_full                ?
_journal_year                     ?
_journal_volume                   ?
_journal_issue                    ?
_journal_page_first               ?
_journal_page_last                ?
_journal_suppl_publ_number        ?
_journal_suppl_publ_pages         ?

#==============================================================================

 
#------------------ AUDIT DETAILS -------------------------------------------#
 
_audit_creation_date            2014-12-11
_audit_creation_method          'WinGX routine CIF_UPDATE'
_audit_conform_dict_name        cif_core.dic
_audit_conform_dict_version     2.4
_audit_conform_dict_location    ftp://ftp.iucr.org/pub/cif_core.dic
 
#------------------ AUTHOR DETAILS -------------------------------------------#
 
# Name and address of author for correspondence
 
_publ_contact_author
;
   Dra. Gotzone Barandika
   Facultad de Ciencia y Tecnolog\'ia
   Dpto. de Quimica Inorganica 
   UPV/EHU
   P.O. Box 644
   48080 Bilbao
   Spain
;
_publ_contact_author_phone        '+34(946)013014'
_publ_contact_author_fax          '+34(946)013500'
_publ_contact_author_email        gotzone.barandika@ehu.es
_publ_requested_journal           'Green Chemistry'


loop_
        _publ_author_name
        _publ_author_address

   'Arkaitz Fidalgo-Marijuan'
;  Dpto. de Mineralog\'ia y Petrolog\'ia
   Facultad de Ciencia y Tecnolog\'ia
   UPV/EHU
   P.O. Box 644
   48080 Bilbao
   Spain
;
   'Eder Amayuelas'
;  Dpto. de Mineralog\'ia y Petrolog\'ia
   Facultad de Ciencia y Tecnolog\'ia
   UPV/EHU
   P.O. Box 644
   48080 Bilbao
   Spain
;   
   'Edurne S. Larrea'
;  Dpto. de Mineralog\'ia y Petrolog\'ia
   Facultad de Ciencia y Tecnolog\'ia
   UPV/EHU
   P.O. Box 644
   48080 Bilbao
   Spain
;
   'Gotzone Barandika'
;  Dpto. Qu\'imica Inorg\'anica
   Facultad de Ciencia y Tecnolog\'ia
   UPV/EHU
   P.O. Box 644
   48080 Bilbao
   Spain
; 
    'Bego\~na Bazan'
;  Dpto. de Mineralog\'ia y Petrolog\'ia
   Facultad de Ciencia y Tecnolog\'ia
   UPV/EHU
   P.O. Box 644
   48080 Bilbao
   Spain 
;
    'M. Karmele Urtiaga'
;  Dpto. de Mineralog\'ia y Petrolog\'ia
   Facultad de Ciencia y Tecnolog\'ia
   UPV/EHU
   P.O. Box 644
   48080 Bilbao
   Spain
; 
   'Marta Iglesias'
;  Instituto de Ciencia de Materiales de Madrid
   CSIC
   Cantoblanco
   28049 Madrid
   Spain
;
   'Mar\'ia I. Arriortua'
;  Dpto. de Mineralog\'ia y Petrolog\'ia
   Facultad de Ciencia y Tecnolog\'ia
   UPV/EHU
   P.O. Box 644
   48080 Bilbao
   Spain
;
 
#------------------  SECTION 2. COMPOUND(S) DETAILS -------------------------#
 
data_I
_database_code_depnum_ccdc_archive 'CCDC 1515741'
 
_audit_creation_date                    2014-12-11T14:14:27-00:00
_audit_creation_method                  'WinGX routine CIF_UPDATE'
_audit_conform_dict_name                cif_core.dic
_audit_conform_dict_version             2.4
_audit_conform_dict_location            ftp://ftp.iucr.org/pub/cif_core.dic
_publ_requested_category                FM
 
#----------------------------------------------------------------------------#
#                   CHEMICAL INFORMATION                                     #
#----------------------------------------------------------------------------#
 
_chemical_formula_moiety                
'C22 H15 Mn0.50 N2 O7 S2, (C10 H8 N2), (C10 H9 N2), 7(H2 O)'
_chemical_formula_sum                   'C42 H46 Mn0.50 N6 O14 S2'
_chemical_formula_weight                950.44
 
#----------------------------------------------------------------------------#
#                   UNIT CELL INFORMATION                                    #
#----------------------------------------------------------------------------#
 
_space_group_crystal_system             triclinic
_space_group_name_H-M_alt               'P -1'
_space_group_name_Hall                  '-P 1'
_space_group_IT_number                  2
loop_
    _symmetry_equiv_pos_as_xyz
'x, y, z'
'-x, -y, -z'
 
_cell_length_a                          9.7187(4)
_cell_length_b                          11.2496(5)
_cell_length_c                          21.8708(7)
_cell_angle_alpha                       88.401(3)
_cell_angle_beta                        83.848(3)
_cell_angle_gamma                       64.446(4)
_cell_volume                            2144.39(15)
_cell_formula_units_Z                   2
_cell_measurement_temperature           100(2)
_cell_measurement_reflns_used           3937
_cell_measurement_theta_min             4.0635
_cell_measurement_theta_max             74.0797
_cell_measurement_wavelength     1.54184
 
#----------------------------------------------------------------------------#
#                   CRYSTAL INFORMATION                                      #
#----------------------------------------------------------------------------#
 
_exptl_crystal_description              prism
_exptl_crystal_colour                   'dark red'
_exptl_crystal_size_max                 0.1397
_exptl_crystal_size_mid                 0.0516
_exptl_crystal_size_min                 0.0131
_exptl_crystal_density_diffrn           1.472
_exptl_crystal_density_meas      1.446(5)
_exptl_crystal_density_method           'Flotation'
_exptl_crystal_F_000                    993
loop_
    _exptl_crystal_face_index_h
    _exptl_crystal_face_index_k
    _exptl_crystal_face_index_l
    _exptl_crystal_face_perp_dist
6 3 -3 0.0368
-6 -3 3 0.0804
0 2 -14 0.023
0 -2 14 0.023
-1 -7 2 0.0082
0 -7 0 0.0066
6 3 2 0.0508
0 7 0 0.0066
 
_exptl_special_details
;
 ?
;
 
#----------------------------------------------------------------------------#
#                   ABSORPTION CORRECTION                                    #
#----------------------------------------------------------------------------#
 
_exptl_absorpt_coefficient_mu           2.923
_exptl_absorpt_correction_type          analytical
_exptl_absorpt_process_details
;
        CrysAlisPro, Agilent Technologies,
        Version 1.171.35.11 (release 16-05-2011 CrysAlis171 .NET)
        (compiled May 16 2011,17:55:39)
Analytical numeric absorption correction using a multifaceted crystal
                        model based on expressions derived by R.C. Clark & J.S.
        (Clark, R. C. & Reid, J. S. (1995). Acta Cryst. A51, 887-897)
;
_exptl_absorpt_correction_T_min         0.826
_exptl_absorpt_correction_T_max         0.968
 
#----------------------------------------------------------------------------#
#                   DATA COLLECTION                                          #
#----------------------------------------------------------------------------#
 
_diffrn_source                          'fine-focus sealed tube'
_diffrn_ambient_temperature             100(2)
_diffrn_radiation_wavelength            1.54184
_diffrn_radiation_type                  CuK\a
_diffrn_radiation_monochromator         graphite
_diffrn_detector_area_resol_mean        5.2012
_diffrn_orient_matrix_ub_11             -0.0244205
_diffrn_orient_matrix_ub_12             0.008405
_diffrn_orient_matrix_ub_13             0.0708048
_diffrn_orient_matrix_ub_21             0.0628584
_diffrn_orient_matrix_ub_22             -0.1511654
_diffrn_orient_matrix_ub_23             0.0023629
_diffrn_orient_matrix_ub_31             0.163313
_diffrn_orient_matrix_ub_32             -0.0113593
_diffrn_orient_matrix_ub_33             0.001591
_diffrn_measurement_device_type
                                    'SuperNova, Single source at offset), Atlas'
_diffrn_measurement_method              '\w scans'
_diffrn_reflns_av_R_equivalents         0.0508
_diffrn_reflns_av_unetI/netI            0.0811
_diffrn_reflns_number                   17468
_diffrn_reflns_limit_h_min              -9
_diffrn_reflns_limit_h_max              11
_diffrn_reflns_limit_k_min              -13
_diffrn_reflns_limit_k_max              13
_diffrn_reflns_limit_l_min              -26
_diffrn_reflns_limit_l_max              26
_diffrn_reflns_theta_min                4.07
_diffrn_reflns_theta_max                69.99
_diffrn_reflns_theta_full               69.99
_diffrn_measured_fraction_theta_full
                                        0.997
_diffrn_measured_fraction_theta_max
                                        0.997
_reflns_number_total                    8113
_reflns_number_gt                       5439
_reflns_threshold_expression            >2sigma(I)
 
#----------------------------------------------------------------------------#
#                   COMPUTER PROGRAMS USED                                   #
#----------------------------------------------------------------------------#
 
_computing_data_collection
;
        CrysAlisPro, Agilent Technologies,
        Version 1.171.35.11 (release 16-05-2011 CrysAlis171 .NET)
        (compiled May 16 2011,17:55:39)
;
_computing_cell_refinement
;
        CrysAlisPro, Agilent Technologies,
        Version 1.171.35.11 (release 16-05-2011 CrysAlis171 .NET)
        (compiled May 16 2011,17:55:39)
;
_computing_data_reduction
;
        CrysAlisPro, Agilent Technologies,
        Version 1.171.35.11 (release 16-05-2011 CrysAlis171 .NET)
        (compiled May 16 2011,17:55:39)
;
_computing_structure_solution           'SHELXS-97 (Sheldrick, 1990)'
_computing_structure_refinement         'SHELXL-97 (Sheldrick, 1997)'
 
#----------------------------------------------------------------------------#
#                   STRUCTURE SOLUTION
#----------------------------------------------------------------------------#
 
_atom_sites_solution_primary            direct
_atom_sites_solution_secondary          difmap
_atom_sites_solution_hydrogens          geom
 
#----------------------------------------------------------------------------#
#                   REFINEMENT INFORMATION                                   #
#----------------------------------------------------------------------------#
 
_refine_special_details
;
 Refinement of F^2^ against ALL reflections.  The weighted R-factor wR and
 goodness of fit S are based on F^2^, conventional R-factors R are based
 on F, with F set to zero for negative F^2^. The threshold expression of
 F^2^ > 2sigma(F^2^) is used only for calculating R-factors(gt) etc. and is
 not relevant to the choice of reflections for refinement.  R-factors based
 on F^2^ are statistically about twice as large as those based on F, and R-
 factors based on ALL data will be even larger.
;
_refine_ls_structure_factor_coef        Fsqd
_refine_ls_matrix_type                  full
_refine_ls_weighting_scheme             calc
_refine_ls_weighting_details
         'calc w=1/[\s^2^(Fo^2^)+(0.0799P)^2^+1.0855P] where P=(Fo^2^+2Fc^2^)/3'
_refine_ls_hydrogen_treatment           mixed
_refine_ls_extinction_method            none
_refine_ls_number_reflns                8113
_refine_ls_number_parameters            599
_refine_ls_number_restraints            4
_refine_ls_R_factor_all                 0.0984
_refine_ls_R_factor_gt                  0.0609
_refine_ls_wR_factor_ref                0.1742
_refine_ls_wR_factor_gt                 0.1516
_refine_ls_goodness_of_fit_ref          1.012
_refine_ls_restrained_S_all             1.012
_refine_ls_shift/su_max                 0
_refine_ls_shift/su_mean                0
_refine_diff_density_max                0.529
_refine_diff_density_min                -0.445
_refine_diff_density_rms                0.069
 
#----------------------------------------------------------------------------#
#                   ATOMIC TYPES, COORDINATES AND THERMAL PARAMETERS         #
#----------------------------------------------------------------------------#
 
loop_
    _atom_type_symbol
    _atom_type_description
    _atom_type_scat_dispersion_real
    _atom_type_scat_dispersion_imag
    _atom_type_scat_source
C C 0.0181 0.0091 'International Tables Vol C Tables 4.2.6.8 and 6.1.1.4'
H H 0 0 'International Tables Vol C Tables 4.2.6.8 and 6.1.1.4'
N N 0.0311 0.018 'International Tables Vol C Tables 4.2.6.8 and 6.1.1.4'
O O 0.0492 0.0322 'International Tables Vol C Tables 4.2.6.8 and 6.1.1.4'
S S 0.3331 0.5567 'International Tables Vol C Tables 4.2.6.8 and 6.1.1.4'
Mn Mn -0.5299 2.8052 'International Tables Vol C Tables 4.2.6.8 and 6.1.1.4'
 
loop_
    _atom_site_label
    _atom_site_type_symbol
    _atom_site_fract_x
    _atom_site_fract_y
    _atom_site_fract_z
    _atom_site_U_iso_or_equiv
    _atom_site_adp_type
    _atom_site_occupancy
    _atom_site_symmetry_multiplicity
    _atom_site_calc_flag
    _atom_site_refinement_flags
    _atom_site_disorder_assembly
    _atom_site_disorder_group
C1 C 0.9495(4) 0.0089(4) 0.86434(16) 0.0273(8) Uani 1 1 d . . .
C2 C 0.8818(4) 0.1008(4) 0.81719(16) 0.0316(8) Uani 1 1 d . . .
H2 H 0.8754 0.0795 0.7762 0.038 Uiso 1 1 calc R . .
C3 C 0.8290(4) 0.2230(4) 0.84204(16) 0.0324(8) Uani 1 1 d . . .
H3 H 0.7784 0.3037 0.8217 0.039 Uiso 1 1 calc R . .
C4 C 0.8633(4) 0.2087(4) 0.90482(16) 0.0273(8) Uani 1 1 d . . .
C5 C 0.8294(4) 0.3134(4) 0.94507(16) 0.0274(8) Uani 1 1 d . . .
C6 C 0.8582(4) 0.3003(4) 1.00647(17) 0.0274(7) Uani 1 1 d . . .
C7 C 0.8193(4) 0.4074(4) 1.04849(17) 0.0305(8) Uani 1 1 d . . .
H7 H 0.7759 0.4984 1.039 0.037 Uiso 1 1 calc R . .
C8 C 0.8555(5) 0.3562(4) 1.10404(17) 0.0306(8) Uani 1 1 d . . .
H8 H 0.8408 0.4044 1.141 0.037 Uiso 1 1 calc R . .
C9 C 0.9204(4) 0.2152(3) 1.09724(16) 0.0256(7) Uani 1 1 d . . .
C10 C 1.0239(4) -0.1277(4) 0.85537(16) 0.0273(8) Uani 1 1 d . . .
C11 C 0.7547(4) 0.4501(3) 0.92070(16) 0.0282(8) Uani 1 1 d . . .
C12 C 0.8397(6) 0.5117(6) 0.8944(3) 0.079(2) Uani 1 1 d . . .
H12 H 0.9484 0.4683 0.8926 0.094 Uiso 1 1 calc R . .
C13 C 0.7704(6) 0.6359(6) 0.8703(4) 0.083(2) Uani 1 1 d . . .
H13 H 0.8314 0.6771 0.852 0.099 Uiso 1 1 calc R . .
C14 C 0.6130(4) 0.7001(3) 0.87284(16) 0.0264(7) Uani 1 1 d . . .
C15 C 0.5276(5) 0.6409(4) 0.9002(2) 0.0445(11) Uani 1 1 d . . .
H15 H 0.4188 0.6856 0.9032 0.053 Uiso 1 1 calc R . .
C16 C 0.5973(5) 0.5159(4) 0.9239(2) 0.0438(11) Uani 1 1 d . . .
H16 H 0.5361 0.4752 0.9425 0.053 Uiso 1 1 calc R . .
C17 C 1.0508(4) -0.1838(3) 0.79172(16) 0.0279(8) Uani 1 1 d . . .
C18 C 0.9326(5) -0.1859(4) 0.76185(18) 0.0338(9) Uani 1 1 d . . .
H18 H 0.8309 -0.1498 0.7818 0.041 Uiso 1 1 calc R . .
C19 C 0.9626(5) -0.2407(4) 0.70298(19) 0.0393(10) Uani 1 1 d . . .
H19 H 0.8815 -0.2419 0.6826 0.047 Uiso 1 1 calc R . .
C20 C 1.1103(5) -0.2934(4) 0.67417(17) 0.0361(9) Uani 1 1 d . . .
C21 C 1.2292(5) -0.2910(4) 0.70291(18) 0.0373(9) Uani 1 1 d . . .
H21 H 1.3304 -0.326 0.6826 0.045 Uiso 1 1 calc R . .
C22 C 1.1987(5) -0.2366(4) 0.76196(17) 0.0337(9) Uani 1 1 d . . .
H22 H 1.28 -0.2357 0.7822 0.04 Uiso 1 1 calc R . .
C23 C -0.1755(13) -0.4032(7) 0.2379(3) 0.114(4) Uani 1 1 d . . .
H23 H -0.1813 -0.4854 0.2407 0.137 Uiso 1 1 calc R . .
C24 C -0.1004(11) -0.3722(6) 0.2801(3) 0.098(3) Uani 1 1 d . . .
H24 H -0.0515 -0.4351 0.3099 0.118 Uiso 1 1 calc R . .
C25 C -0.0941(6) -0.2517(4) 0.2801(2) 0.0481(12) Uani 1 1 d . . .
C26 C -0.1697(6) -0.1681(5) 0.2344(3) 0.0681(17) Uani 1 1 d . . .
H26 H -0.1754 -0.0816 0.2327 0.082 Uiso 1 1 calc R . .
C27 C -0.2355(6) -0.2069(5) 0.1923(3) 0.0651(16) Uani 1 1 d . . .
H27 H -0.2802 -0.1484 0.1603 0.078 Uiso 1 1 calc R . .
C28 C -0.0207(6) -0.2142(4) 0.3270(2) 0.0478(12) Uani 1 1 d . . .
C29 C 0.0774(6) -0.3079(5) 0.3644(3) 0.0588(14) Uani 1 1 d . . .
H29 H 0.0998 -0.3982 0.3595 0.071 Uiso 1 1 calc R . .
C30 C 0.1410(7) -0.2700(5) 0.4081(3) 0.0644(15) Uani 1 1 d . . .
H30 H 0.2063 -0.3353 0.4335 0.077 Uiso 1 1 calc R . .
C31 C -0.0454(7) -0.0836(4) 0.3366(2) 0.0561(14) Uani 1 1 d . . .
H31 H -0.1103 -0.016 0.312 0.067 Uiso 1 1 calc R . .
C32 C 0.0224(7) -0.0532(5) 0.3805(2) 0.0586(15) Uani 1 1 d . . .
H32 H 0.0034 0.0363 0.386 0.07 Uiso 1 1 calc R . .
C33 C 0.4985(7) 0.2878(6) 0.6435(3) 0.0697(17) Uani 1 1 d . . .
H33 H 0.4908 0.3737 0.6354 0.084 Uiso 1 1 calc R . .
C34 C 0.4365(7) 0.2345(5) 0.6048(3) 0.0692(16) Uani 1 1 d . . .
H34 H 0.3868 0.2843 0.5713 0.083 Uiso 1 1 calc R . .
C35 C 0.4457(5) 0.1098(5) 0.6140(2) 0.0499(12) Uani 1 1 d . . .
C36 C 0.5189(7) 0.0452(6) 0.6649(3) 0.0661(16) Uani 1 1 d . . .
H36 H 0.5298 -0.0414 0.6736 0.079 Uiso 1 1 calc R . .
C37 C 0.5753(7) 0.1059(6) 0.7024(3) 0.0701(17) Uani 1 1 d . . .
H37 H 0.6209 0.0603 0.7374 0.084 Uiso 1 1 calc R . .
C38 C 0.3791(5) 0.0507(5) 0.5743(2) 0.0518(13) Uani 1 1 d . . .
C39 C 0.2766(6) 0.1258(5) 0.5332(2) 0.0556(13) Uani 1 1 d . . .
H39 H 0.2497 0.2175 0.5304 0.067 Uiso 1 1 calc R . .
C40 C 0.2146(7) 0.0699(6) 0.4970(3) 0.0611(14) Uani 1 1 d . . .
H40 H 0.1454 0.1235 0.4692 0.073 Uiso 1 1 calc R . .
C41 C 0.3478(7) -0.1349(6) 0.5378(3) 0.0703(16) Uani 1 1 d . . .
H41 H 0.373 -0.2264 0.5393 0.084 Uiso 1 1 calc R . .
C42 C 0.4138(6) -0.0842(5) 0.5750(3) 0.0619(14) Uani 1 1 d . . .
H42 H 0.4841 -0.1406 0.6017 0.074 Uiso 1 1 calc R . .
N1 N 0.9354(3) 0.0765(3) 0.91788(13) 0.0255(6) Uani 1 1 d . . .
N2 N 0.9225(3) 0.1823(3) 1.03668(13) 0.0245(6) Uani 1 1 d . . .
N3 N -0.2400(6) -0.3224(4) 0.1937(2) 0.0650(13) Uani 1 1 d . . .
N4 N 0.1154(5) -0.1440(4) 0.4167(2) 0.0555(11) Uani 1 1 d . . .
N5 N 0.2484(5) -0.0594(5) 0.4993(2) 0.0601(12) Uani 1 1 d . . .
N6 N 0.5694(5) 0.2248(5) 0.6921(2) 0.0619(12) Uani 1 1 d . . .
O1 O 0.5987(4) 0.9340(3) 0.85989(16) 0.0468(8) Uani 1 1 d . . .
O2 O 0.5578(4) 0.8331(3) 0.77288(12) 0.0438(8) Uani 1 1 d . . .
O3 O 0.3623(3) 0.9093(3) 0.85953(12) 0.0353(6) Uani 1 1 d . . .
O4 O 1.073(4) -0.243(4) 0.5621(17) 0.043(6) Uani 0.5 1 d P . .
O5 O 1.3143(19) -0.4228(17) 0.5860(7) 0.046(3) Uani 0.5 1 d P . .
O6 O 1.079(2) -0.4466(10) 0.5964(6) 0.057(4) Uani 0.5 1 d PD . .
O4B O 1.109(4) -0.245(4) 0.5559(18) 0.042(6) Uani 0.5 1 d P . .
O5B O 1.306(3) -0.447(2) 0.5844(9) 0.117(10) Uani 0.5 1 d P . .
O6B O 1.052(3) -0.422(2) 0.5937(9) 0.111(8) Uani 0.5 1 d PD . .
O7 O 1.2327(3) -0.0046(3) 0.97599(11) 0.0311(6) Uani 1 1 d G . .
H7A H 1.2745 -0.032 0.9413 0.047 Uiso 1 1 d G . .
H7B H 1.2277 0.0686 0.9823 0.047 Uiso 1 1 d G . .
S1 S 0.52566(11) 0.85690(8) 0.83888(4) 0.0294(2) Uani 1 1 d . . .
S2 S 1.14667(15) -0.35683(10) 0.59723(4) 0.0442(3) Uani 1 1 d D . .
Mn1 Mn 1 0 1 0.0227(2) Uani 1 2 d S . .
O8 O 0.5535(3) 1.1354(2) 0.93990(11) 0.0447(7) Uani 1 1 d G . .
H8A H 0.6146 1.1074 0.9659 0.067 Uiso 1 1 d G . .
H8B H 0.5616 1.0721 0.9191 0.067 Uiso 1 1 d G . .
O9 O -0.4426(4) -0.3526(3) 0.13067(17) 0.0741(12) Uani 1 1 d G . .
H9A H -0.3825 -0.3419 0.1517 0.111 Uiso 1 1 d G . .
H9B H -0.4814 -0.2857 0.1099 0.111 Uiso 1 1 d G . .
O10 O 0.5546(2) 0.43141(18) 0.76702(9) 0.0881(15) Uani 1 1 d G . .
H10A H 0.5831 0.4823 0.7476 0.132 Uiso 1 1 d G . .
H10B H 0.5819 0.3633 0.7461 0.132 Uiso 1 1 d G . .
O11 O 0.2477(3) 1.2320(2) 0.98446(13) 0.159(4) Uani 1 1 d G . .
H11A H 0.3407 1.1949 0.9861 0.239 Uiso 1 1 d G . .
H11B H 0.2276 1.2548 0.9493 0.239 Uiso 1 1 d G . .
O12 O 0.6479(2) 0.6008(2) 0.70792(9) 0.130(3) Uani 1 1 d G . .
H12B H 0.6624 0.6257 0.6732 0.195 Uiso 1 1 d G . .
H12A H 0.6128 0.6637 0.7324 0.195 Uiso 1 1 d G . .
O13 O 0.6131(4) -0.39526(18) 0.59422(15) 0.107(3) Uiso 0.5 1 d PG A 1
H13B H 0.6391 -0.3935 0.5573 0.16 Uiso 0.5 1 d PG B 1
H13A H 0.656 -0.363 0.6145 0.16 Uiso 0.5 1 d PG C 1
O15 O 0.8695(3) -0.4201(2) 0.51535(18) 0.077(2) Uiso 0.5 1 d PG D 1
H15A H 0.7977 -0.4326 0.5049 0.115 Uiso 0.5 1 d PG E 1
H15B H 0.9425 -0.4495 0.4884 0.115 Uiso 0.5 1 d PG F 1
O14 O 0.7365(4) -0.33992(18) 0.59153(16) 0.070(2) Uiso 0.5 1 d PG G 2
H14A H 0.7218 -0.3823 0.5655 0.106 Uiso 0.5 1 d PG H 2
H14B H 0.8103 -0.3234 0.5808 0.106 Uiso 0.5 1 d PG I 2
O16 O 0.5871(4) -0.45657(18) 0.52983(16) 0.092(3) Uiso 0.5 1 d PG J 2
H16A H 0.5231 -0.4781 0.5171 0.137 Uiso 0.5 1 d PG K 2
H16B H 0.6257 -0.5054 0.5581 0.137 Uiso 0.5 1 d PG L 2
H6 H 0.985(13) -0.412(7) 0.589(18) 0.137 Uiso 0.5 1 d PD . .
H6B H 0.958(9) -0.373(5) 0.590(17) 0.137 Uiso 0.5 1 d PD . .
H1N H 0.193(10) -0.107(9) 0.461(4) 0.137 Uiso 1 1 d . . .
 
loop_
    _atom_site_aniso_label
    _atom_site_aniso_U_11
    _atom_site_aniso_U_22
    _atom_site_aniso_U_33
    _atom_site_aniso_U_23
    _atom_site_aniso_U_13
    _atom_site_aniso_U_12
C1 0.0238(18) 0.0307(18) 0.0208(16) 0.0080(14) -0.0018(13) -0.0060(15)
C2 0.031(2) 0.0320(19) 0.0196(16) 0.0079(14) -0.0024(14) -0.0026(16)
C3 0.032(2) 0.0309(19) 0.0230(17) 0.0103(15) -0.0028(14) -0.0035(16)
C4 0.0257(18) 0.0284(18) 0.0206(17) 0.0098(14) 0.0006(13) -0.0061(15)
C5 0.0246(18) 0.0254(17) 0.0245(17) 0.0100(14) 0.0009(13) -0.0047(14)
C6 0.0215(17) 0.0279(18) 0.0275(18) 0.0061(14) 0.0021(13) -0.0071(14)
C7 0.031(2) 0.0233(17) 0.0320(19) 0.0102(14) -0.0070(15) -0.0068(15)
C8 0.037(2) 0.0283(18) 0.0251(18) 0.0026(14) -0.0032(15) -0.0127(16)
C9 0.0228(17) 0.0274(18) 0.0233(17) 0.0051(14) 0.0008(13) -0.0086(14)
C10 0.0254(18) 0.0298(18) 0.0210(16) 0.0056(14) -0.0012(13) -0.0073(15)
C11 0.0286(19) 0.0242(18) 0.0244(17) 0.0049(14) -0.0012(14) -0.0051(15)
C12 0.025(2) 0.061(3) 0.138(6) 0.066(4) -0.010(3) -0.010(2)
C13 0.030(3) 0.059(3) 0.146(6) 0.065(4) 0.001(3) -0.014(2)
C14 0.0280(18) 0.0222(16) 0.0220(16) 0.0075(13) -0.0034(13) -0.0046(14)
C15 0.025(2) 0.033(2) 0.068(3) 0.022(2) -0.0080(19) -0.0065(17)
C16 0.027(2) 0.035(2) 0.069(3) 0.025(2) -0.0087(19) -0.0133(18)
C17 0.032(2) 0.0245(17) 0.0215(17) 0.0075(14) -0.0039(14) -0.0069(15)
C18 0.036(2) 0.034(2) 0.0290(19) 0.0085(16) -0.0039(16) -0.0131(17)
C19 0.056(3) 0.035(2) 0.032(2) 0.0110(17) -0.0188(19) -0.022(2)
C20 0.058(3) 0.0247(18) 0.0203(17) 0.0061(14) -0.0058(17) -0.0132(18)
C21 0.046(2) 0.031(2) 0.0271(19) 0.0037(15) -0.0003(17) -0.0097(18)
C22 0.037(2) 0.033(2) 0.0235(18) 0.0005(15) -0.0024(15) -0.0082(17)
C23 0.230(11) 0.047(3) 0.065(4) 0.018(3) -0.048(5) -0.054(5)
C24 0.200(9) 0.037(3) 0.052(3) 0.019(2) -0.038(4) -0.040(4)
C25 0.048(3) 0.032(2) 0.046(2) 0.0083(18) 0.019(2) -0.0062(19)
C26 0.038(3) 0.032(2) 0.128(6) 0.022(3) -0.020(3) -0.008(2)
C27 0.046(3) 0.040(3) 0.106(5) 0.022(3) -0.014(3) -0.015(2)
C28 0.047(3) 0.029(2) 0.051(3) 0.0051(19) 0.020(2) -0.0073(19)
C29 0.055(3) 0.029(2) 0.079(4) -0.002(2) 0.006(3) -0.008(2)
C30 0.057(3) 0.037(3) 0.081(4) -0.001(3) -0.001(3) -0.004(2)
C31 0.079(4) 0.030(2) 0.039(2) 0.0041(19) 0.024(2) -0.012(2)
C32 0.084(4) 0.034(2) 0.045(3) 0.001(2) 0.023(3) -0.019(3)
C33 0.068(4) 0.044(3) 0.076(4) 0.020(3) -0.015(3) -0.003(3)
C34 0.072(4) 0.047(3) 0.069(4) 0.023(3) -0.024(3) -0.004(3)
C35 0.030(2) 0.043(2) 0.055(3) 0.021(2) 0.008(2) 0.0002(19)
C36 0.059(3) 0.057(3) 0.078(4) 0.035(3) -0.012(3) -0.022(3)
C37 0.064(4) 0.070(4) 0.076(4) 0.040(3) -0.020(3) -0.027(3)
C38 0.032(2) 0.051(3) 0.051(3) 0.015(2) 0.012(2) -0.002(2)
C39 0.047(3) 0.051(3) 0.055(3) 0.016(2) 0.003(2) -0.011(2)
C40 0.055(3) 0.062(3) 0.051(3) 0.011(3) 0.006(2) -0.014(3)
C41 0.056(3) 0.054(3) 0.079(4) 0.001(3) 0.003(3) -0.006(3)
C42 0.048(3) 0.049(3) 0.069(3) 0.011(3) -0.001(3) -0.004(2)
N1 0.0218(14) 0.0258(15) 0.0196(14) 0.0056(11) 0.0008(11) -0.0026(12)
N2 0.0247(15) 0.0226(14) 0.0186(14) 0.0064(11) 0.0003(11) -0.0039(12)
N3 0.079(3) 0.048(2) 0.064(3) 0.011(2) 0.001(2) -0.026(2)
N4 0.058(3) 0.041(2) 0.056(2) -0.0080(19) 0.018(2) -0.016(2)
N5 0.048(2) 0.060(3) 0.056(3) -0.002(2) 0.009(2) -0.012(2)
N6 0.046(2) 0.060(3) 0.068(3) 0.021(2) -0.008(2) -0.012(2)
O1 0.0454(18) 0.0292(15) 0.065(2) -0.0043(14) 0.0007(15) -0.0161(13)
O2 0.0521(18) 0.0367(15) 0.0225(13) 0.0076(11) 0.0023(12) -0.0022(14)
O3 0.0346(15) 0.0275(13) 0.0316(14) 0.0073(11) 0.0011(11) -0.0033(11)
O4 0.062(14) 0.038(6) 0.026(11) 0.001(6) -0.006(9) -0.019(8)
O5 0.062(6) 0.040(5) 0.019(4) -0.015(3) 0.008(4) -0.007(5)
O6 0.132(11) 0.024(3) 0.030(5) 0.002(3) -0.027(6) -0.042(4)
O4B 0.064(15) 0.030(5) 0.018(4) 0.008(3) 0.005(8) -0.010(8)
O5B 0.137(15) 0.075(12) 0.053(8) -0.023(7) -0.051(8) 0.047(9)
O6B 0.157(16) 0.19(2) 0.055(10) -0.012(12) 0.013(10) -0.145(17)
O7 0.0302(14) 0.0332(14) 0.0233(12) 0.0014(10) 0.0041(10) -0.0092(12)
S1 0.0335(5) 0.0205(4) 0.0247(4) 0.0046(3) 0.0020(3) -0.0043(4)
S2 0.0720(8) 0.0315(5) 0.0242(5) 0.0031(4) -0.0102(5) -0.0167(5)
Mn1 0.0220(4) 0.0212(4) 0.0170(4) 0.0069(3) -0.0010(3) -0.0023(3)
O8 0.0351(16) 0.0542(19) 0.0417(16) -0.0032(14) -0.0092(12) -0.0150(14)
O9 0.063(3) 0.053(2) 0.100(3) -0.005(2) -0.006(2) -0.019(2)
O10 0.119(4) 0.072(3) 0.070(3) 0.027(2) -0.048(3) -0.031(3)
O11 0.064(3) 0.123(5) 0.296(9) -0.128(6) 0.081(4) -0.061(3)
O12 0.197(7) 0.125(5) 0.095(4) -0.061(4) 0.061(4) -0.107(5)
 
 
#----------------------------------------------------------------------------#
#                   MOLECULAR GEOMETRY                                       #
#----------------------------------------------------------------------------#
 
_geom_special_details
;
 All esds (except the esd in the dihedral angle between two l.s. planes)
 are estimated using the full covariance matrix.  The cell esds are taken
 into account individually in the estimation of esds in distances, angles
 and torsion angles; correlations between esds in cell parameters are only
 used when they are defined by crystal symmetry.  An approximate (isotropic)
 treatment of cell esds is used for estimating esds involving l.s. planes.
;
loop_
    _geom_bond_atom_site_label_1
    _geom_bond_atom_site_label_2
    _geom_bond_distance
    _geom_bond_site_symmetry_2
    _geom_bond_publ_flag
C1 N1 1.376(5) . ?
C1 C10 1.397(5) . ?
C1 C2 1.437(5) . ?
C2 C3 1.350(6) . ?
C2 H2 0.95 . ?
C3 C4 1.436(5) . ?
C3 H3 0.95 . ?
C4 N1 1.380(5) . ?
C4 C5 1.390(5) . ?
C5 C6 1.392(5) . ?
C5 C11 1.500(5) . ?
C6 N2 1.383(5) . ?
C6 C7 1.427(5) . ?
C7 C8 1.345(5) . ?
C7 H7 0.95 . ?
C8 C9 1.437(5) . ?
C8 H8 0.95 . ?
C9 N2 1.381(5) . ?
C9 C10 1.393(5) 2_757 ?
C10 C9 1.393(5) 2_757 ?
C10 C17 1.494(5) . ?
C11 C12 1.365(6) . ?
C11 C16 1.377(6) . ?
C12 C13 1.381(7) . ?
C12 H12 0.95 . ?
C13 C14 1.377(6) . ?
C13 H13 0.95 . ?
C14 C15 1.356(6) . ?
C14 S1 1.776(3) . ?
C15 C16 1.384(6) . ?
C15 H15 0.95 . ?
C16 H16 0.95 . ?
C17 C22 1.388(5) . ?
C17 C18 1.391(6) . ?
C18 C19 1.390(6) . ?
C18 H18 0.95 . ?
C19 C20 1.379(6) . ?
C19 H19 0.95 . ?
C20 C21 1.384(6) . ?
C20 S2 1.785(4) . ?
C21 C22 1.391(5) . ?
C21 H21 0.95 . ?
C22 H22 0.95 . ?
C23 N3 1.321(8) . ?
C23 C24 1.373(11) . ?
C23 H23 0.95 . ?
C24 C25 1.382(8) . ?
C24 H24 0.95 . ?
C25 C26 1.390(8) . ?
C25 C28 1.476(8) . ?
C26 C27 1.356(9) . ?
C26 H26 0.95 . ?
C27 N3 1.318(7) . ?
C27 H27 0.95 . ?
C28 C29 1.394(7) . ?
C28 C31 1.400(6) . ?
C29 C30 1.361(8) . ?
C29 H29 0.95 . ?
C30 N4 1.345(7) . ?
C30 H30 0.95 . ?
C31 C32 1.350(8) . ?
C31 H31 0.95 . ?
C32 N4 1.342(7) . ?
C32 H32 0.95 . ?
C33 N6 1.342(7) . ?
C33 C34 1.374(9) . ?
C33 H33 0.95 . ?
C34 C35 1.377(8) . ?
C34 H34 0.95 . ?
C35 C36 1.397(7) . ?
C35 C38 1.462(8) . ?
C36 C37 1.374(9) . ?
C36 H36 0.95 . ?
C37 N6 1.328(7) . ?
C37 H37 0.95 . ?
C38 C39 1.393(7) . ?
C38 C42 1.405(8) . ?
C39 C40 1.357(8) . ?
C39 H39 0.95 . ?
C40 N5 1.346(7) . ?
C40 H40 0.95 . ?
C41 N5 1.338(8) . ?
C41 C42 1.361(9) . ?
C41 H41 0.95 . ?
C42 H42 0.95 . ?
N1 Mn1 2.012(3) . ?
N2 Mn1 2.011(3) . ?
N4 H1N 1.46(9) . ?
N5 H1N 1.28(9) . ?
O1 S1 1.446(3) . ?
O2 S1 1.451(3) . ?
O3 S1 1.458(3) . ?
O4 S2 1.42(4) . ?
O5 S2 1.465(16) . ?
O6 S2 1.425(15) . ?
O6 H6 0.851(10) . ?
O6 H6B 1.13(5) . ?
O4B S2 1.46(4) . ?
O5B S2 1.44(2) . ?
O6B S2 1.41(2) . ?
O6B H6 0.62(4) . ?
O6B H6B 0.851(10) . ?
O7 Mn1 2.245(3) . ?
O7 H7A 0.8208 . ?
O7 H7B 0.8182 . ?
Mn1 N2 2.011(3) 2_757 ?
Mn1 N1 2.012(3) 2_757 ?
Mn1 O7 2.245(3) 2_757 ?
O8 H8A 0.8226 . ?
O8 H8B 0.8258 . ?
O9 H9A 0.8296 . ?
O9 H9B 0.8297 . ?
O10 H10A 0.8263 . ?
O10 H10B 0.8274 . ?
O11 H11A 0.8201 . ?
O11 H11B 0.8214 . ?
O12 H12B 0.8219 . ?
O12 H12A 0.8233 . ?
O13 H13B 0.8213 . ?
O13 H13A 0.8256 . ?
O13 H14A 1.2319 . ?
O13 H16B 1.441 . ?
O15 H15A 0.8237 . ?
O15 H15B 0.8244 . ?
O14 H13A 1.0074 . ?
O14 H14A 0.8156 . ?
O14 H14B 0.8249 . ?
O16 H13B 1.2329 . ?
O16 H16A 0.8327 . ?
O16 H16B 0.8243 . ?
 
loop_
    _geom_angle_atom_site_label_1
    _geom_angle_atom_site_label_2
    _geom_angle_atom_site_label_3
    _geom_angle
    _geom_angle_site_symmetry_1
    _geom_angle_site_symmetry_3
    _geom_angle_publ_flag
N1 C1 C10 126.0(3) . . ?
N1 C1 C2 109.6(3) . . ?
C10 C1 C2 124.3(3) . . ?
C3 C2 C1 107.2(3) . . ?
C3 C2 H2 126.4 . . ?
C1 C2 H2 126.4 . . ?
C2 C3 C4 107.5(3) . . ?
C2 C3 H3 126.3 . . ?
C4 C3 H3 126.3 . . ?
N1 C4 C5 126.3(3) . . ?
N1 C4 C3 109.4(3) . . ?
C5 C4 C3 124.4(3) . . ?
C4 C5 C6 124.6(3) . . ?
C4 C5 C11 117.6(3) . . ?
C6 C5 C11 117.9(3) . . ?
N2 C6 C5 125.4(3) . . ?
N2 C6 C7 109.7(3) . . ?
C5 C6 C7 124.8(3) . . ?
C8 C7 C6 107.5(3) . . ?
C8 C7 H7 126.3 . . ?
C6 C7 H7 126.3 . . ?
C7 C8 C9 107.6(3) . . ?
C7 C8 H8 126.2 . . ?
C9 C8 H8 126.2 . . ?
N2 C9 C10 126.4(3) . 2_757 ?
N2 C9 C8 109.2(3) . . ?
C10 C9 C8 124.4(3) 2_757 . ?
C9 C10 C1 123.2(3) 2_757 . ?
C9 C10 C17 117.8(3) 2_757 . ?
C1 C10 C17 119.0(3) . . ?
C12 C11 C16 118.4(4) . . ?
C12 C11 C5 121.4(4) . . ?
C16 C11 C5 120.2(4) . . ?
C11 C12 C13 121.1(4) . . ?
C11 C12 H12 119.5 . . ?
C13 C12 H12 119.5 . . ?
C14 C13 C12 120.1(4) . . ?
C14 C13 H13 120 . . ?
C12 C13 H13 120 . . ?
C15 C14 C13 119.2(4) . . ?
C15 C14 S1 121.2(3) . . ?
C13 C14 S1 119.6(3) . . ?
C14 C15 C16 120.7(4) . . ?
C14 C15 H15 119.7 . . ?
C16 C15 H15 119.7 . . ?
C11 C16 C15 120.5(4) . . ?
C11 C16 H16 119.7 . . ?
C15 C16 H16 119.7 . . ?
C22 C17 C18 119.2(3) . . ?
C22 C17 C10 118.9(3) . . ?
C18 C17 C10 121.9(3) . . ?
C19 C18 C17 120.3(4) . . ?
C19 C18 H18 119.9 . . ?
C17 C18 H18 119.9 . . ?
C20 C19 C18 119.8(4) . . ?
C20 C19 H19 120.1 . . ?
C18 C19 H19 120.1 . . ?
C19 C20 C21 120.8(4) . . ?
C19 C20 S2 119.6(3) . . ?
C21 C20 S2 119.6(3) . . ?
C20 C21 C22 119.2(4) . . ?
C20 C21 H21 120.4 . . ?
C22 C21 H21 120.4 . . ?
C17 C22 C21 120.8(4) . . ?
C17 C22 H22 119.6 . . ?
C21 C22 H22 119.6 . . ?
N3 C23 C24 122.1(6) . . ?
N3 C23 H23 118.9 . . ?
C24 C23 H23 118.9 . . ?
C23 C24 C25 121.6(6) . . ?
C23 C24 H24 119.2 . . ?
C25 C24 H24 119.2 . . ?
C24 C25 C26 114.0(6) . . ?
C24 C25 C28 122.3(5) . . ?
C26 C25 C28 123.6(4) . . ?
C27 C26 C25 121.6(5) . . ?
C27 C26 H26 119.2 . . ?
C25 C26 H26 119.2 . . ?
N3 C27 C26 122.8(6) . . ?
N3 C27 H27 118.6 . . ?
C26 C27 H27 118.6 . . ?
C29 C28 C31 116.3(5) . . ?
C29 C28 C25 121.4(4) . . ?
C31 C28 C25 122.4(5) . . ?
C30 C29 C28 120.1(5) . . ?
C30 C29 H29 120 . . ?
C28 C29 H29 120 . . ?
N4 C30 C29 122.8(6) . . ?
N4 C30 H30 118.6 . . ?
C29 C30 H30 118.6 . . ?
C32 C31 C28 120.5(5) . . ?
C32 C31 H31 119.7 . . ?
C28 C31 H31 119.7 . . ?
N4 C32 C31 122.7(5) . . ?
N4 C32 H32 118.6 . . ?
C31 C32 H32 118.6 . . ?
N6 C33 C34 123.5(6) . . ?
N6 C33 H33 118.3 . . ?
C34 C33 H33 118.3 . . ?
C33 C34 C35 120.7(5) . . ?
C33 C34 H34 119.6 . . ?
C35 C34 H34 119.6 . . ?
C34 C35 C36 115.5(6) . . ?
C34 C35 C38 122.2(5) . . ?
C36 C35 C38 122.3(5) . . ?
C37 C36 C35 120.6(5) . . ?
C37 C36 H36 119.7 . . ?
C35 C36 H36 119.7 . . ?
N6 C37 C36 123.4(5) . . ?
N6 C37 H37 118.3 . . ?
C36 C37 H37 118.3 . . ?
C39 C38 C42 115.8(6) . . ?
C39 C38 C35 121.5(5) . . ?
C42 C38 C35 122.7(5) . . ?
C40 C39 C38 120.9(5) . . ?
C40 C39 H39 119.5 . . ?
C38 C39 H39 119.5 . . ?
N5 C40 C39 121.9(6) . . ?
N5 C40 H40 119 . . ?
C39 C40 H40 119 . . ?
N5 C41 C42 121.8(6) . . ?
N5 C41 H41 119.1 . . ?
C42 C41 H41 119.1 . . ?
C41 C42 C38 120.8(6) . . ?
C41 C42 H42 119.6 . . ?
C38 C42 H42 119.6 . . ?
C1 N1 C4 106.3(3) . . ?
C1 N1 Mn1 127.4(2) . . ?
C4 N1 Mn1 126.3(2) . . ?
C9 N2 C6 106.0(3) . . ?
C9 N2 Mn1 127.1(2) . . ?
C6 N2 Mn1 126.9(2) . . ?
C27 N3 C23 117.8(6) . . ?
C32 N4 C30 117.6(5) . . ?
C32 N4 H1N 120(4) . . ?
C30 N4 H1N 122(4) . . ?
C41 N5 C40 118.8(6) . . ?
C41 N5 H1N 123(4) . . ?
C40 N5 H1N 118(4) . . ?
C37 N6 C33 116.3(6) . . ?
S2 O6 H6 115(3) . . ?
S2 O6 H6B 98(2) . . ?
S2 O6B H6 142(5) . . ?
S2 O6B H6B 116(3) . . ?
Mn1 O7 H7A 116.4 . . ?
Mn1 O7 H7B 109.2 . . ?
H7A O7 H7B 110.6 . . ?
O1 S1 O2 111.6(2) . . ?
O1 S1 O3 113.68(18) . . ?
O2 S1 O3 112.49(18) . . ?
O1 S1 C14 106.19(19) . . ?
O2 S1 C14 106.04(17) . . ?
O3 S1 C14 106.21(17) . . ?
O6B S2 O4 101.7(19) . . ?
O4 S2 O6 112.7(18) . . ?
O6B S2 O5B 111.0(14) . . ?
O4 S2 O5B 123.1(16) . . ?
O6 S2 O5B 100.0(12) . . ?
O6B S2 O4B 113(2) . . ?
O6 S2 O4B 122.5(18) . . ?
O5B S2 O4B 109.6(16) . . ?
O6B S2 O5 123.4(12) . . ?
O4 S2 O5 115.9(15) . . ?
O6 S2 O5 112.4(10) . . ?
O4B S2 O5 102.0(15) . . ?
O6B S2 C20 106.1(8) . . ?
O4 S2 C20 103.7(16) . . ?
O6 S2 C20 106.7(6) . . ?
O5B S2 C20 109.8(8) . . ?
O4B S2 C20 107.6(16) . . ?
O5 S2 C20 104.2(6) . . ?
N2 Mn1 N2 180.00(9) . 2_757 ?
N2 Mn1 N1 90.43(12) . . ?
N2 Mn1 N1 89.57(12) 2_757 . ?
N2 Mn1 N1 89.57(12) . 2_757 ?
N2 Mn1 N1 90.43(12) 2_757 2_757 ?
N1 Mn1 N1 180.00(18) . 2_757 ?
N2 Mn1 O7 90.10(11) . . ?
N2 Mn1 O7 89.90(11) 2_757 . ?
N1 Mn1 O7 90.98(11) . . ?
N1 Mn1 O7 89.02(11) 2_757 . ?
N2 Mn1 O7 89.90(11) . 2_757 ?
N2 Mn1 O7 90.10(11) 2_757 2_757 ?
N1 Mn1 O7 89.02(11) . 2_757 ?
N1 Mn1 O7 90.98(11) 2_757 2_757 ?
O7 Mn1 O7 180 . 2_757 ?
H8A O8 H8B 108.2 . . ?
H9A O9 H9B 107.5 . . ?
H10A O10 H10B 108.9 . . ?
H11A O11 H11B 111 . . ?
H12B O12 H12A 109.8 . . ?
H14A O13 H16B 96.2 . . ?
H14A O14 H14B 112.4 . . ?
H16A O16 H16B 108.4 . . ?
 
loop_
    _geom_torsion_atom_site_label_1
    _geom_torsion_atom_site_label_2
    _geom_torsion_atom_site_label_3
    _geom_torsion_atom_site_label_4
    _geom_torsion
    _geom_torsion_site_symmetry_1
    _geom_torsion_site_symmetry_2
    _geom_torsion_site_symmetry_3
    _geom_torsion_site_symmetry_4
    _geom_torsion_publ_flag
N1 C1 C2 C3 0.7(5) . . . . ?
C10 C1 C2 C3 -176.6(4) . . . . ?
C1 C2 C3 C4 0.1(5) . . . . ?
C2 C3 C4 N1 -0.9(5) . . . . ?
C2 C3 C4 C5 178.5(4) . . . . ?
N1 C4 C5 C6 -2.8(6) . . . . ?
C3 C4 C5 C6 177.9(4) . . . . ?
N1 C4 C5 C11 178.1(3) . . . . ?
C3 C4 C5 C11 -1.2(6) . . . . ?
C4 C5 C6 N2 -0.8(6) . . . . ?
C11 C5 C6 N2 178.3(3) . . . . ?
C4 C5 C6 C7 -178.0(4) . . . . ?
C11 C5 C6 C7 1.2(6) . . . . ?
N2 C6 C7 C8 -1.6(4) . . . . ?
C5 C6 C7 C8 176.0(4) . . . . ?
C6 C7 C8 C9 1.0(4) . . . . ?
C7 C8 C9 N2 -0.1(4) . . . . ?
C7 C8 C9 C10 178.0(4) . . . 2_757 ?
N1 C1 C10 C9 7.6(6) . . . 2_757 ?
C2 C1 C10 C9 -175.6(4) . . . 2_757 ?
N1 C1 C10 C17 -170.1(3) . . . . ?
C2 C1 C10 C17 6.7(6) . . . . ?
C4 C5 C11 C12 -89.9(6) . . . . ?
C6 C5 C11 C12 90.9(6) . . . . ?
C4 C5 C11 C16 89.4(5) . . . . ?
C6 C5 C11 C16 -89.8(5) . . . . ?
C16 C11 C12 C13 -1.3(10) . . . . ?
C5 C11 C12 C13 178.0(6) . . . . ?
C11 C12 C13 C14 0.2(12) . . . . ?
C12 C13 C14 C15 1.3(10) . . . . ?
C12 C13 C14 S1 -177.4(6) . . . . ?
C13 C14 C15 C16 -1.8(8) . . . . ?
S1 C14 C15 C16 176.9(4) . . . . ?
C12 C11 C16 C15 0.8(8) . . . . ?
C5 C11 C16 C15 -178.5(4) . . . . ?
C14 C15 C16 C11 0.8(8) . . . . ?
C9 C10 C17 C22 -70.6(5) 2_757 . . . ?
C1 C10 C17 C22 107.2(4) . . . . ?
C9 C10 C17 C18 108.6(4) 2_757 . . . ?
C1 C10 C17 C18 -73.6(5) . . . . ?
C22 C17 C18 C19 0.2(6) . . . . ?
C10 C17 C18 C19 -179.0(4) . . . . ?
C17 C18 C19 C20 0.2(6) . . . . ?
C18 C19 C20 C21 -0.8(6) . . . . ?
C18 C19 C20 S2 -177.1(3) . . . . ?
C19 C20 C21 C22 1.1(6) . . . . ?
S2 C20 C21 C22 177.5(3) . . . . ?
C18 C17 C22 C21 0.2(6) . . . . ?
C10 C17 C22 C21 179.4(4) . . . . ?
C20 C21 C22 C17 -0.8(6) . . . . ?
N3 C23 C24 C25 2.9(15) . . . . ?
C23 C24 C25 C26 0.0(11) . . . . ?
C23 C24 C25 C28 176.8(7) . . . . ?
C24 C25 C26 C27 -3.3(9) . . . . ?
C28 C25 C26 C27 180.0(5) . . . . ?
C25 C26 C27 N3 3.9(10) . . . . ?
C24 C25 C28 C29 15.6(8) . . . . ?
C26 C25 C28 C29 -167.9(5) . . . . ?
C24 C25 C28 C31 -164.1(6) . . . . ?
C26 C25 C28 C31 12.3(7) . . . . ?
C31 C28 C29 C30 1.1(7) . . . . ?
C25 C28 C29 C30 -178.7(5) . . . . ?
C28 C29 C30 N4 -0.9(9) . . . . ?
C29 C28 C31 C32 -0.7(7) . . . . ?
C25 C28 C31 C32 179.1(4) . . . . ?
C28 C31 C32 N4 0.1(8) . . . . ?
N6 C33 C34 C35 -0.6(10) . . . . ?
C33 C34 C35 C36 0.9(8) . . . . ?
C33 C34 C35 C38 179.1(5) . . . . ?
C34 C35 C36 C37 0.5(8) . . . . ?
C38 C35 C36 C37 -177.7(5) . . . . ?
C35 C36 C37 N6 -2.4(10) . . . . ?
C34 C35 C38 C39 -13.4(7) . . . . ?
C36 C35 C38 C39 164.7(5) . . . . ?
C34 C35 C38 C42 166.6(5) . . . . ?
C36 C35 C38 C42 -15.3(7) . . . . ?
C42 C38 C39 C40 0.6(7) . . . . ?
C35 C38 C39 C40 -179.4(4) . . . . ?
C38 C39 C40 N5 0.3(8) . . . . ?
N5 C41 C42 C38 0.2(9) . . . . ?
C39 C38 C42 C41 -0.9(8) . . . . ?
C35 C38 C42 C41 179.2(5) . . . . ?
C10 C1 N1 C4 176.0(4) . . . . ?
C2 C1 N1 C4 -1.2(4) . . . . ?
C10 C1 N1 Mn1 -5.8(5) . . . . ?
C2 C1 N1 Mn1 176.9(2) . . . . ?
C5 C4 N1 C1 -178.1(4) . . . . ?
C3 C4 N1 C1 1.3(4) . . . . ?
C5 C4 N1 Mn1 3.8(5) . . . . ?
C3 C4 N1 Mn1 -176.9(2) . . . . ?
C10 C9 N2 C6 -178.9(4) 2_757 . . . ?
C8 C9 N2 C6 -0.9(4) . . . . ?
C10 C9 N2 Mn1 2.0(5) 2_757 . . . ?
C8 C9 N2 Mn1 -179.9(2) . . . . ?
C5 C6 N2 C9 -176.0(4) . . . . ?
C7 C6 N2 C9 1.5(4) . . . . ?
C5 C6 N2 Mn1 3.0(5) . . . . ?
C7 C6 N2 Mn1 -179.5(2) . . . . ?
C26 C27 N3 C23 -0.9(10) . . . . ?
C24 C23 N3 C27 -2.5(13) . . . . ?
C31 C32 N4 C30 0.1(8) . . . . ?
C29 C30 N4 C32 0.3(8) . . . . ?
C42 C41 N5 C40 0.8(8) . . . . ?
C39 C40 N5 C41 -1.0(8) . . . . ?
C36 C37 N6 C33 2.6(9) . . . . ?
C34 C33 N6 C37 -1.1(9) . . . . ?
C15 C14 S1 O1 133.6(4) . . . . ?
C13 C14 S1 O1 -47.7(5) . . . . ?
C15 C14 S1 O2 -107.5(4) . . . . ?
C13 C14 S1 O2 71.1(5) . . . . ?
C15 C14 S1 O3 12.3(4) . . . . ?
C13 C14 S1 O3 -169.0(5) . . . . ?
C19 C20 S2 O6B -39.3(11) . . . . ?
C21 C20 S2 O6B 144.3(11) . . . . ?
C19 C20 S2 O4 67.4(16) . . . . ?
C21 C20 S2 O4 -109.0(16) . . . . ?
C19 C20 S2 O6 -51.8(8) . . . . ?
C21 C20 S2 O6 131.8(8) . . . . ?
C19 C20 S2 O5B -159.4(11) . . . . ?
C21 C20 S2 O5B 24.2(11) . . . . ?
C19 C20 S2 O4B 81.3(16) . . . . ?
C21 C20 S2 O4B -95.1(16) . . . . ?
C19 C20 S2 O5 -170.9(7) . . . . ?
C21 C20 S2 O5 12.7(7) . . . . ?
C9 N2 Mn1 N1 177.1(3) . . . . ?
C6 N2 Mn1 N1 -1.7(3) . . . . ?
C9 N2 Mn1 N1 -2.9(3) . . . 2_757 ?
C6 N2 Mn1 N1 178.3(3) . . . 2_757 ?
C9 N2 Mn1 O7 -91.9(3) . . . . ?
C6 N2 Mn1 O7 89.3(3) . . . . ?
C9 N2 Mn1 O7 88.1(3) . . . 2_757 ?
C6 N2 Mn1 O7 -90.7(3) . . . 2_757 ?
C1 N1 Mn1 N2 -179.2(3) . . . . ?
C4 N1 Mn1 N2 -1.4(3) . . . . ?
C1 N1 Mn1 N2 0.8(3) . . . 2_757 ?
C4 N1 Mn1 N2 178.6(3) . . . 2_757 ?
C1 N1 Mn1 O7 90.7(3) . . . . ?
C4 N1 Mn1 O7 -91.5(3) . . . . ?
C1 N1 Mn1 O7 -89.3(3) . . . 2_757 ?
C4 N1 Mn1 O7 88.5(3) . . . 2_757 ?
 
# END of CIF
